# Supplementary material for: Simultaneous presence of Mycoplasma salivarium and Tannerella forsythia in the implant sulcus after lateral augmentation with autogenous root grafts is associated with increased sulcus probing depth
Source: PLoS One. 2022 Jul 8;17(7):e0270962. doi: 10.1371/journal.pone.0270962 (PMC9269361; doi:10.1371/journal.pone.0270962)
Supplement: S1 Dataset — (XLSX) [file pone.0270962.s004.xlsx]

## Sheet: Tabelle1
Teilnehmer-ID	Studiengruppe	Implantat(i)/Zahn(z)	Zeitpunkt	Taschentiefe in mm	BOP	Msali/Probe+1	Euba/Probe+1	Vpar/Probe+1	saur/Probe+1	Pgin/Probe+1	Pmic/Probe+1	Tfor/Probe+1	Gap/Probe+1
1	2	i	1	2.5	0	1	356001	6021	117400000001	1	127	1	23401
2	1	i	1	3	1	6781	4720001	196001	1	1	6041	34.4	17381	Studiengruppe 1= Knochenblock
3	1	i	1	1.5	0	1	284001	46201	1	209	1367	713	170601	Studiengruppe 2 = retinierte Zähne (Weißheitszähne)
4	2	i	1	8	1	96201	105800001	340001	1	1	2220001	2420001	2700001	Studiengruppe 3= behandelter Zahn
5	3	i	1	5	1	1	2680001	71201	1	1	2841	35401	284001
6	2	i	1	3	1	521	9060001	2621	1	1	10361	7681	495201
6	2	i	1	3	1	204001	27800001	774001	1	1	156201	1288001	53801
6	3	i	1	3	1	239	262001	5101	1	1	2581	879	31401
7	3	i	1	3.5	1	563	4460001	35801	1	180.4	7361	113.6	99201
8	3	i	1	3	0	6701	23400001	554001	1	1071	3021	43401	172401
9	3	i	1	3	1	1	270001	24801	1	1	78401	2841	55201
10	2	i	1	4	0	1	2580001	12941	1	1	197.4	59601	174201
12	3	i	1	5	1	1	972001	81201	90.2	1	27201	293	91201
14	3	i	1	5	0	1	27001	574001	1	1	1	1	34201
17	1	i	1	1.5	1	1	14220001	19901	78.8	1	768001	1	618001
18	1	i	1	3	0	1	2680001	1049	1	1	2361	1	348001
19	1	i	1	3	0	1	98201	3301	1	1	78.2	1	384001
20	2	i	1	2	1	1	1032001	1	1	1	1	8.5	36801
22	2	i	1	3	0	20201	2120001	114001	1	1	61401	97.2	154001
23	3	i	1	2.5	1	1	7140001	4380001	1	1	483	1	181201
24	3	i	1	3	0	1	16180001	130801	1	75001	47401	448001	592001
25	1	i	1	2	1	1	2320001	30601	1	1	5881	140.4	23001
26	2	i	1	2	0	1	12220001	569	1	757	1177	22801	43001
27	2	i	1	6	1	418001	57400001	224001	1	423	804001	5060001	81401
28	2	i	1	5.5	1	1	7080001	1424001	1	1	1	1	73801
29	3	i	1	3	0	1	29400001	646001	1	1	771	1	480001
30	3	i	1	3	1	1	490001	13061	1	1	2401	144.2	15081
31	2	i	1	2	0	1	11440001	260001	1	1	6.6	1	50801
32	1	i	1	2	0	1	24600001	57401	1	1	738001	125401	55801
33	2	i	1	3	1	591	63800001	2340001	1	1	3361	1	160401
35	1	i	1	2	0	1	79201	691	1	1	1	365	27601
37	3	i	1	3	1	1	22000001	258001	1	1	3501	71.8	730001
38	2	i	1	3	1	1	1240001	125001	1	1	349	1927	65601
39	2	i	1	4	0	2401	4340001	113401	1	1273	23201	2841	44401
40	1	i	1	2.5	0	1	153801	1	1	1	1	1	18201
41	3	i	1	3	1	1	2640001	5841	1	1	1271	525	64401
42	1	i	1	4	0	1	866001	226001	1	1	50.8	209	79401
43	1	i	1	3	0	1	164401	719	1	1	1	1	16961
1	2	i	2	3	0	1365	16520001	9581	1	3480001	106401	1896001	94001
2	1	i	2	3	0	7501	10140001	1490001	1	1	4501	373	8641
3	1	i	2	3	0	118.6	10900001	30201	1	1	4101	3441	168801
4	2	i	2	9	1	1684001	36600001	352001	1	1	456001	95201	70601
5	3	i	2	3	0	443	149201	8361	1	1	551	4281	32001
6	2	i	2	3	0	1049	1334001	14501	1	137	8701	88801	460001
6	2	i	2	3	1	2881	1552001	2581	1	1	3701	45801	119601
6	3	i	2	3	1	1279	1698001	903	1	106401	18901	112601	106201
7	3	i	2	6	1	1	2680001	480001	1	9641	2741	2501	30001
8	3	i	2	3	0	1	480001	10401	1	1	65.8	59.2	33001
9	3	i	2	4	1	305	270001	15261	1	1	203	87.4	46801
10	2	i	2	4	0	167401	48600001	115401	1	1	508001	860001	145001
12	3	i	2	5	1	1	6960001	2020001	1	1	8761	7801	175601
14	3	i	2	5	1	553	2780001	39401	1	1	5641	25801	132801
17	1	i	2	3	1	1	18420001	58401	1	1	342001	340001	72801
18	1	i	2	3	0	381	5980001	55801	1	1	3141	11861	125401
19	1	i	2	3	1	1	238001	55801	1	1	229	1	178401
20	2	i	2	2	0	1	38600001	334001	1	1	5621	123.8	80401
22	2	i	2	3	0	5721	3300001	820001	1	1	182.8	120.6	57601
23	3	i	2	4	0	1	552001	23481	1	1	1	19401	87601
24	3	i	2	3	1	1	8480001	1738001	1	1	92001	190	504001
25	1	i	2	2	0	625	578001	5321	1	1	4421	4201	56401
26	2	i	2	3	0	99801	9300001	5601	1	69801	53201	734001	18321
27	2	i	2	6	1	53401	10560001	368001	56.8	1	91801	105401	74401
28	2	i	2	3	0	236001	15320001	165801	1	1	107601	122.4	636001
29	3	i	2	4	0	2721	1020001	21201	1	1	29801	4701	21201
30	3	i	2	6	0	1	534001	1621	1	2101	4041	44001	376001
31	2	i	2	3	0	1	454001	5161	1	1	35	1	15621
32	1	i	2	3	0	2461	996001	58801	1	1	33601	1873	12221
33	2	i	2	3	0	22001	35800001	93601	1	1	1114001	202001	122801
35	1	i	2	4	0	379	1212001	34401	1	1	69401	163.4	3281
37	3	i	2	5	1	1	4380001	29401	1	1	86.4	215	49601
38	2	i	2	3	0	567	210001	1	1	1	4921	1337	5101
39	2	i	2	4	0	13161	8960001	190001	1	977	103001	799	48001
40	1	i	2	3	0	1	7200001	132201	1	1	57201	125601	85001
41	3	i	2	4	1	1	570000001	71601	1	1	31600001	56000001	135001
42	1	i	2	4	0	1101	620001	126201	1	1	1	1	34001
43	1	i	2	3	0	1	202001	140601	1	1	1	147.6	26001
18	1	z	1	3		1	1198001	845	1	1	27.6	1	1124001
19	1	z	1	3		1	282001	4381	1	1	135.6	1	1150001
35	1	z	1	6		1	720001	79801	1	1	12.36	1	44401
43	1	z	1	3		1	75801	865	1	1	1	106.2	17201
32	1	z	1	3		1	35400001	181001	1	1	214001	309	40801
40	1	z	1	3		1	222001	1377	1	1	1	5801	49001
17	1	z	1	2		1	10460001	53401	1	1	25201	34401	173401
25	1	z	1	4		15.78	12100001	454001	1	1	44201	25001	165801
3	1	z	1	3		32.6	6820001	1407	1	1	74001	140601	91201
2	1	z	1	3		180	6760001	49001	1	1	24001	38001	51401
42	1	z	1	3		455	752001	86201	1	1	517	1	5941
18	1	z	2	3		1	17060001	15921	1	1	62401	1	79401
19	1	z	2	3		1	332001	27001	1	1	805	1	36201
35	1	z	2	5		1	166001	29601	1	1	85.8	1	44001
43	1	z	2	4		1	420001	234001	1	1	1	225	42801
40	1	z	2	4		1	5900001	323	1	1	281	69001	139001
32	1	z	2	3		62.8	988001	7741	1	1	2161	12041	9961
3	1	z	2	5		291	13520001	1	1	1	911	3781	105001
17	1	z	2	2		309	436001	31601	1	1	659	1	54801
25	1	z	2	4		335	198401	3081	1	1	16161	3221	47401
42	1	z	2	3		611	171801	10861	1	1	1	110.2	349
2	1	z	2	3		55001	30800001	540001	1	1	49801	99001	105201
39	2	z	1	3		1	3360001	442001	1	1	1	1	71001
10	2	z	1	3		1	604001	32401	1	1	1	933	36601
20	2	z	1	2		1	62000001	33001	1	1	676001	9240001	832001
31	2	z	1	3.5		82.8	6580001	84201	1	1	11281	915	55001
6	2	z	1	3		97.8	73801	6341	1	1	120.6	1	23401
26	2	z	1	2		323	4340001	777	1	98.8	4381	1	14441
28	2	z	1	4		493	15680001	328001	1	1	390001	37401	16641
33	2	z	1	5		885	33800001	1234001	1	1	72.8	1	482001
22	2	z	1	5		1555	928001	29001	1	112401	14421	125401	412001
38	2	z	1	3		8041	1276001	286001	1	1	151001	19441	68601
27	2	z	1	4		12481	40200001	1568001	1	1	52201	135201	121801
1	2	z	1	3.5		26201	3060001	81801	1	62601	44001	9081	161801
4	2	z	1	4		29601	80000001	576001	1	1	344001	378001	258001
6	2	z	1	3		204001	27800001	30401	1	1	156201	1288001	53801
33	2	z	2	5		1	4360001	14001	1	1	1	1	240001
39	2	z	2	3		1	6360001	390001	1	1	1	1	109201
20	2	z	2	2		1	1308001	3481	1	1	1	131.8	33001
10	2	z	2	3		1	974001	18801	1	409	839	355	103601
27	2	z	2	4		1	552001	133201	1	1	443	837	17061
1	2	z	2	2		1	5480001	45001	1	5561	1129	3461	514001
6	2	z	2	3		1	252001	2101	1	79.2	1	14201	65401
22	2	z	2	3		1	1812001	41401	1	516001	4801	580001	278001
4	2	z	2	4		519	7960001	24801	1	1	93001	21101	12741
6	2	z	2	3		679	1354001	67001	1	5681	2861	11601	55801
38	2	z	2	3		20201	10380001	56601	1	1	462001	21801	149801
31	2	z	2	3		36401	62400001	66201	1	1	336001	13761	117001
26	2	z	2	3		42801	19660001	56001	1	30001	222001	212001	214001
28	2	z	2	3		206001	9600001	580001	1	1	220001	75401	167401
6	3	z	1	3		1	2980001	456001	1	1	134.2	1	36801
41	3	z	1	3		1	11840001	43601	1	1	1405	8.28	78001
37	3	z	1	3		1	17620001	94401	1	1	556001	97.4	93601
5	3	z	1	3		1	135201	269	1	1	1	417	25201
12	3	z	1	2		1	1830001	232001	1	367	15101	481	69401
29	3	z	1	3		1	58400001	2741	1	1	8581	41201	330001
7	3	z	1	3.5		1	11900001	446001	1	396001	37801	111801	3220001
30	3	z	1	9		1	162400001	408001	1	22800001	1304001	57800001	1464001
8	3	z	1	2		185.6	1108001	27401	1	545	433	84.4	29601
9	3	z	1	3		311	1222001	66001	1	1	1129	1	262001
23	3	z	1	3.5		913	2400001	125001	1	172.4	4781	111401	224001
24	3	z	1	3		2801	810001	61801	1	351	3241	6261	478001
14	3	z	1	3		7721	314001	446001	1	1	85201	1	246001
12	3	z	2	3		1	39400001	2400001	1	1	1	1	179401
24	3	z	2	3		1	1576001	60201	1	1	819	1	74601
8	3	z	2	3		1	4280001	73001	1	1	50.6	56.8	107201
41	3	z	2	3		1	7100001	1768001	1	1	51801	141.4	145001
37	3	z	2	2		1	2200001	10501	1	1	106.8	154	161801
7	3	z	2	5		1	5240001	73801	1	1	1	154.4	14441
5	3	z	2	2		1	8780001	65801	1	1	250001	11261	154201
30	3	z	2	6		1	554001	12741	1	7741	493	20001	160201
6	3	z	2	3		493	494001	25001	1	1	2421	35801	82401
23	3	z	2	3		1853	716001	25601	1	1	477	29801	135001
14	3	z	2	4		4761	42800001	3220001	1	1	698001	1676001	212001
9	3	z	2	3		180801	3940001	11001	1	1	2481	565	238001
29	3	z	2	3		194401	37800001	14601	1	1	15241	87201	97801
